# Supplementary material for: The variances of Sp1 and NF-κB elements correlate with the greater capacity of Chinese HIV-1 B′-LTR for driving gene expression
Source: Sci Rep. 2016 Oct 4;6:34532. doi: 10.1038/srep34532 (PMC5048295; doi:10.1038/srep34532)
Supplement: Supplementary Table 1 [file srep34532-s2.xls]

## Sheet: Sheet1
Number of records retrieved: 300 HIV-1 strains
Subtype	Patient Code	Patient ID(SSAM)	Accession	Name	Country	Sampling Year	HXB2/MAC239 start	HXB2/MAC239 stop	Sequence Length	Organism
B′	YN9802	50821	JF932495	YN9802	CHINA	1998	630	9613	8958	HIV-1
B′	YN9838	50822	JF932496	YN9838	CHINA	1998	636	9610	8954	HIV-1
B′	LWJ	35919	GU647196	plwj11_6	CHINA	1999	1	9719	9718	HIV-1
B′	LWJ	35919	GU647197	plwj5_6	CHINA	1999	1	9719	9718	HIV-1
B′	LWJ	35919	GU647198	plwj2_6	CHINA	1999	1	9719	9718	HIV-1
B′	LWJ	35919	GU177863	plwj	CHINA	1999	1	9719	9718	HIV-1
B′	CNHN24	4572	EF057102	pCNHN24	CHINA	2001	1	9719	9674	HIV-1
B′	CNHN24	4572	AY180905	CNHN24	CHINA	2001	620	9635	9010	HIV-1
B′	HNsmx2	13215	DQ007901	02HNsmx2	CHINA	2002	1	9622	9561	HIV-1
B′	HNsq4	11340	DQ007902	02HNsq4	CHINA	2002	1	9622	9600	HIV-1
B′	HNsc11	13214	DQ007903	02HNsc11	CHINA	2002	1	9622	9623	HIV-1
B′	SHXDC0081	50818	JF932492	SHXDC0081	CHINA	2003	553	9637	9147	HIV-1
B′	hp3	23342	DQ990880	05CNHB_hp3	CHINA	2005	1	9632	9641	HIV-1
B′			JF932482	CC056	CHINA	2006	563	9635	9070	HIV-1
B′	FJ070016	50825	JF932483	FJ070016	CHINA	2007	754	9601	8832	HIV-1
B′	GS070017	50824	JF932484	GS070017	CHINA	2007	646	9599	8966	HIV-1
B′			JF932485	GZ070002	CHINA	2007	646	9599	8994	HIV-1
B′			JF932486	GZ070030	CHINA	2007	554	9638	9137	HIV-1
B′			JF932487	HB070006	CHINA	2007	647	9599	8996	HIV-1
B′			JF932488	HB070022	CHINA	2007	562	9622	9017	HIV-1
B′			JF932489	HB070035	CHINA	2007	552	9591	9023	HIV-1
B′			JF932490	JL070038	CHINA	2007	735	9633	8903	HIV-1
B′	JS070389	50826	JF932491	JS070389	CHINA	2007	753	9625	8851	HIV-1
B′	SX070080	50819	JF932493	SX070080	CHINA	2007	648	9599	8972	HIV-1
B′			JF932468	AH070011	CHINA	2007	649	9599	8946	HIV-1
B′			JF932469	AH070014	CHINA	2007	564	9629	9024	HIV-1
B′			JF932470	AH070017	CHINA	2007	578	9633	9046	HIV-1
B′			JF932471	AH070018	CHINA	2007	562	9624	9109	HIV-1
B′			JF932472	AH070057	CHINA	2007	565	9628	9032	HIV-1
B′	BJ070030	50823	JF932473	BJ070030	CHINA	2007	556	9632	9057	HIV-1
B′			JF932474	CBJC261	CHINA	2007	562	9634	9145	HIV-1
B′			JF932475	CBJC392	CHINA	2007	562	9636	9074	HIV-1
B′			JF932476	CBJC394	CHINA	2007	626	9635	9012	HIV-1
B′			JF932499	hb070025	CHINA	2007	552	9628	9033	HIV-1
B′			JF932500	hen1345	CHINA	2007	560	9635	9047	HIV-1
B′			JF932477	CBJC396	CHINA	2007	563	9637	9070	HIV-1
B′			JF932478	CBJC476	CHINA	2008	553	9634	9089	HIV-1
B′			JF932479	CBJC489	CHINA	2008	563	9628	9042	HIV-1
B′			JF932480	CBJC500	CHINA	2008	554	9633	9057	HIV-1
B′			JF932481	CBJC503	CHINA	2008	553	9634	8997	HIV-1
B′	1106	41306	HQ215554	1106	CHINA	2008	762	9613	8906	HIV-1
B′			JF932498	cbjc468	CHINA	2008	554	9629	9068	HIV-1
B′	1121	41307	HQ215556	1121	CHINA	2009	762	9613	8845	HIV-1
B′	RL215042	59052	KC899011	09YNRL215042sg	CHINA	2009	790	9595	8781	HIV-1
B′	YN09P0014	50820	JF932494	YN09P0014	CHINA	2009	563	9635	9025	HIV-1
B′	LNA014	53410	JX960597	09LNA014	CHINA	2009	790	9181	8409	HIV-1
B′	LNA439	53436	JX960598	09LNA439	CHINA	2009	790	9181	8400	HIV-1
B′	LNA336	53422	JX960599	09LNA336	CHINA	2009	790	9181	8400	HIV-1
B′	300317	55844	KC596066	DEMB09CN002	CHINA	2009	647	9598	8951	HIV-1
B′			JF932497	ZK042	CHINA	2009	563	9622	9115	HIV-1
B′	300149	51282	JX140658	DEMB10CN002	CHINA	2010	634	9595	8980	HIV-1
B′	300129	78311	KP109511	DEMB12CN006	CHINA	2012	637	9593	8998	HIV-1
B′	300276	78291	KP109512	DEMB12CN010	CHINA	2012	641	9597	9034	HIV-1
B′	RL42	4583	U71182	RL42	CHINA		624	9632	8985	HIV-1
07_BC	CN54	2515	AX149647	CN54_patent	CHINA	1997	624	9632	9078	HIV-1
07_BC	CN54	2515	AX149672	CN54_patent	CHINA	1997	624	9632	9078	HIV-1
07_BC	CN54	2515	AX149771	CN54_patent	CHINA	1997	624	9632	9078	HIV-1
07_BC	CN54	2515	AX149898	CN54_patent	CHINA	1997	624	9632	9078	HIV-1
07_BC	CN54	2515	AF286226	97CN001_C54	CHINA	1997	654	9635	8978	HIV-1
07_BC	CN009	4015	AF286230	98CN009	CHINA	1998	654	9635	8978	HIV-1
07_BC	XJDC	23096	EF368370	XJDC6441	CHINA	2005	654	9596	8926	HIV-1
07_BC	XJN0084	23095	EF368371	XJN0084	CHINA	2005	654	9596	8902	HIV-1
07_BC	XJDC6431-2	23097	EF368372	XJDC6431_2	CHINA	2005	654	9596	9011	HIV-1
07_BC	XJDC6441	28469	EF420986	pXJDC6441-2	CHINA	2005	623	9596	8957	HIV-1
07_BC	6291	61313	KC492737	pXJDC6291-13	CHINA	2005	1	9695	9714	HIV-1
07_BC	6291	61313	KC492738	pXJDC6291-17	CHINA	2005	1	9695	9711	HIV-1
07_BC	6291	61313	KC503852	pXJDC6291-2-6	CHINA	2005	78	9719	9804	HIV-1
07_BC	6291	61313	KC503853	pXJDC6291-2-7	CHINA	2005	78	9695	9619	HIV-1
07_BC	6291	61313	KC503854	pXJDC6291-3-6	CHINA	2005	1	9695	9699	HIV-1
07_BC	6291	61313	KC503855	pXJDC6291-3-7	CHINA	2005	1	9695	9702	HIV-1
07_BC	SC006	51695	JX392378	Sichuan_2006_SC006	CHINA	2006	666	9597	8992	HIV-1
07_BC	CBJ008	39661	JX392379	Sichuan_2006_SC008	CHINA	2006	666	9605	8944	HIV-1
07_BC	SC020	51697	JX392380	Sichuan_2006_SC020	CHINA	2006	663	9597	8920	HIV-1
07_BC	SC025	51698	JX392381	Sichuan_2006_SC025	CHINA	2006	666	9598	8897	HIV-1
07_BC	SC124	51699	JX392382	Sichuan_2006_SC124	CHINA	2006	666	9582	8898	HIV-1
07_BC	709	51700	JX392383	Xinjiang_2006_709	CHINA	2006	662	9521	8900	HIV-1
07_BC	713	51701	JX392384	Xinjiang_2006_713	CHINA	2006	662	9701	8984	HIV-1
07_BC	SC070059	70885	KF250376	SC070059	CHINA	2006	790	9630	8768	HIV-1
07_BC	CNGZD	52009	JQ423923	CNGZD	CHINA	2007	654	9635	8992	HIV-1
07_BC	BJ070032	70935	KF250366	BJ070032	CHINA	2007	790	9630	8767	HIV-1
07_BC	GD070145	70873	KF250371	GD070145	CHINA	2007	790	9631	8776	HIV-1
07_BC	GZ070087	70900	KF250372	GZ070087	CHINA	2007	790	9630	8754	HIV-1
07_BC	HB070037	70908	KF250373	HB070037	CHINA	2007	790	9631	8768	HIV-1
07_BC	JS070205	70939	KF250374	JS070205	CHINA	2007	790	9631	8795	HIV-1
07_BC	NX070014	70884	KF250375	NX070014	CHINA	2007	790	9631	8740	HIV-1
07_BC	XJ070248	70871	KF250377	XJ070248	CHINA	2007	790	9609	8762	HIV-1
07_BC	xj070241	70926	KF250385	xj070241	CHINA	2007	790	9613	8726	HIV-1
07_BC	YN324	61444	KF835511	07CNYN324	CHINA	2007	635	9601	8939	HIV-1
07_BC	YN349	61426	KF835532	07CNYN349	CHINA	2007	635	9603	8909	HIV-1
07_BC	YN323	61422	KF835510	07CNYN323	CHINA	2007	635	9601	8971	HIV-1
07_BC	YN303	61434	KF835494	07CNYN303	CHINA	2007	635	9605	8997	HIV-1
07_BC	1114	41305	HQ215552	1114	CHINA	2008	762	9613	8819	HIV-1
07_BC	LNA001	53427	JX960601	08LNA001	CHINA	2008	790	9181	8391	HIV-1
07_BC	LNA446	53438	JX960600	09LNA446	CHINA	2009	790	9181	8368	HIV-1
07_BC	LNA745	53440	JX960602	09LNA745	CHINA	2009	790	9181	8388	HIV-1
07_BC			AF503396	CNGL179	CHINA		779	9641	8957	HIV-1
08_BC	CNGX6	884	AY008715	97CNGX_6F	CHINA	1997	794	9603	8802	HIV-1
08_BC	CNGX7	13896	AY008716	97CNGX_7F	CHINA	1997	788	9603	8796	HIV-1
08_BC	CNGX9	883	AY008717	97CNGX_9F	CHINA	1997	794	9603	8784	HIV-1
08_BC	CN006	14295	AF286229	98CN006	CHINA	1998	654	9635	9013	HIV-1
08_BC	DL01	50817	AB746342	p01CH-DL001_08_BC06	CHINA	2001	1	9632	9503	HIV-1
08_BC	DL01	50817	AB746343	p01CH-DL001_08_BC37	CHINA	2001	1	9632	9542	HIV-1
08_BC	ws035	1714	AB746344	p00CH-WS035_08_BC51	CHINA	2000	1	9632	9646	HIV-1
08_BC	ws035	1714	AB746345	p00CH-WS035_08_BC52	CHINA	2000	1	9632	9634	HIV-1
08_BC	hh090	1707	AB773884	p00CH-HH090_08_BC02	CHINA	2000	1	9632	9592	HIV-1
08_BC	hh090	1707	AB773885	p00CH-HH090_08_BC30	CHINA	2000	1	9632	9598	HIV-1
08_BC			KC914396	QJ001	CHINA	2000	1	9690	9742	HIV-1
08_BC			HM067748	nx2	CHINA	2006	40	9707	9680	HIV-1
08_BC	GD070060	70941	KF250368	GD070060	CHINA	2007	554	9636	9056	HIV-1
08_BC	GD070077	70896	KF250369	GD070077	CHINA	2007	565	9136	8575	HIV-1
08_BC	YN369	61451	KF835545	07CNYN369	CHINA	2007	635	9611	9059	HIV-1
08_BC	YN371	61458	KF835547	07CNYN371	CHINA	2007	634	9611	8991	HIV-1
08_BC	YN363	61462	KF835541	07CNYN363	CHINA	2007	635	9603	8962	HIV-1
08_BC	YN355	61460	KF835534	07CNYN355	CHINA	2007	635	9611	9038	HIV-1
08_BC	YN351	61417	KF835535	07CNYN351	CHINA	2007	668	9611	8919	HIV-1
08_BC	CNGX-HK	49546	KF312642	2007CNGX_HK	CHINA	2007	654	9635	8962	HIV-1
08_BC	YN302	61446	KF835493	07CNYN302	CHINA	2007	635	9558	8904	HIV-1
08_BC	YN306	61418	KF835495	07CNYN306	CHINA	2007	635	9606	8990	HIV-1
08_BC	YN307	61419	KF835496	07CNYN307	CHINA	2007	635	9612	8994	HIV-1
08_BC	YN310	61449	KF835497	07CNYN310	CHINA	2007	635	9601	9017	HIV-1
08_BC	CNGX-HK	49546	JF719819	2007CNGX_HK	CHINA	2007	1	9719	9681	HIV-1
08_BC	YN313	61453	KF835500	07CNYN313	CHINA	2007	635	9601	9020	HIV-1
08_BC	YN314	61455	KF835501	07CNYN314	CHINA	2007	634	9601	9000	HIV-1
08_BC	YN319	61447	KF835506	07CNYN319	CHINA	2007	635	9601	8959	HIV-1
08_BC	YN320	61456	KF835507	07CNYN320	CHINA	2007	635	9601	8999	HIV-1
08_BC	YN321	61416	KF835508	07CNYN321	CHINA	2007	635	9611	9022	HIV-1
08_BC	YN322	61448	KF835509	07CNYN322	CHINA	2007	635	9610	8940	HIV-1
08_BC	YN325	61412	KF835512	07CNYN325	CHINA	2007	633	9611	8997	HIV-1
08_BC	YN344	61410	KF835529	07CNYN344	CHINA	2007	635	9601	8991	HIV-1
08_BC	YN346	61440	KF835530	07CNYN346	CHINA	2007	634	9602	8971	HIV-1
08_BC	YN350	61438	KF835531	07CNYN350	CHINA	2007	635	9603	8955	HIV-1
08_BC			DD033495	patent_seq	CHINA		1	9690	9677	HIV-1
01_AE	97CNGX2	882	AY008714	97CNGX2F_97CNGX_2F	CHINA	1997	769	9632	8859	HIV-1
01_AE	CNGX11	6953	AY008718	97CNGX_11F	CHINA	1997	794	9604	8806	HIV-1
01_AE	YN03	60766	JX112860	YN0203	CHINA	2002	635	9182	8567	HIV-1
01_AE	YN21	60738	JX112861	YN0221	CHINA	2002	636	9604	8998	HIV-1
01_AE	YN25	60726	JX112862	YN0225	CHINA	2002	635	9611	9002	HIV-1
01_AE	YN29	60756	JX112863	YN0229	CHINA	2002	636	9601	8983	HIV-1
01_AE	YN32	60714	JX112864	YN0232	CHINA	2002	635	9611	9004	HIV-1
01_AE	YN35	60725	JX112865	YN0235	CHINA	2002	636	9611	8959	HIV-1
01_AE	YN36	60697	JX112866	YN0236	CHINA	2002	636	9611	8984	HIV-1
01_AE	Fj065	22073	EF036534	Fj065	CHINA	2005	1	9719	9695	HIV-1
01_AE	Fj066	22074	EF036535	Fj066	CHINA	2005	1	9719	9744	HIV-1
01_AE	FJ051	16598	DQ859178	FJ051	CHINA	2005	1	9719	9733	HIV-1
01_AE	FJ053	16599	DQ859179	FJ053	CHINA	2005	1	9719	9745	HIV-1
01_AE	Fj055	22066	EF036527	Fj055	CHINA	2005	1	9719	9769	HIV-1
01_AE	Fj052	22067	EF036528	Fj052	CHINA	2005	1	9719	9732	HIV-1
01_AE	05GX034	35506	GQ845124	05GX034	CHINA	2005	764	9611	8835	HIV-1
01_AE	05GX079	35504	GQ845125	05GX079	CHINA	2005	764	9612	8830	HIV-1
01_AE	05GX128	35503	GQ845126	05GX128	CHINA	2005	764	9547	8793	HIV-1
01_AE	GX2005002	80297	KP178420	GX2005002	CHINA	2005	7	9700	9671	HIV-1
01_AE	05GX001	35508	GU564221	05GX001	CHINA	2005	780	9613	8811	HIV-1
01_AE	05GX002	35502	GU564222	05GX002	CHINA	2005	777	9613	8782	HIV-1
01_AE	05GX012	35509	GU564223	05GX012	CHINA	2005	768	9614	8856	HIV-1
01_AE	05GX013	35507	GU564224	05GX013	CHINA	2005	770	9613	8817	HIV-1
01_AE	05GX014	35505	GU564225	05GX014	CHINA	2005	769	9613	8843	HIV-1
01_AE	05GX142	35511	GU564227	05GX142	CHINA	2005	764	9612	8824	HIV-1
01_AE	05GX156	35512	GU564228	05GX156	CHINA	2005	790	9612	8795	HIV-1
01_AE	05GX162	35510	GU564229	05GX162	CHINA	2005	764	9611	8820	HIV-1
01_AE	Fj056	22068	EF036529	Fj056	CHINA	2005	1	9719	9734	HIV-1
01_AE	Fj057	22069	EF036530	Fj057	CHINA	2005	1	9719	9714	HIV-1
01_AE	FJ054	16600	DQ859180	FJ054	CHINA	2006	1	9719	9732	HIV-1
01_AE	Fj062	22070	EF036531	Fj062	CHINA	2006	1	9719	9729	HIV-1
01_AE	Fj063	22071	EF036532	Fj063	CHINA	2006	1	9719	9707	HIV-1
01_AE	Fj064	22072	EF036533	Fj064	CHINA	2006	1	9719	9732	HIV-1
01_AE	Fj061	22075	EF036536	Fj061	CHINA	2006	1	9719	9778	HIV-1
01_AE	06GX239	35514	GU564230	06GX239	CHINA	2006	773	9612	8858	HIV-1
01_AE	SC0062	60746	JX112857	SC070062	CHINA	2006	549	9637	9083	HIV-1
01_AE	SC0064	60745	JX112858	SC070064	CHINA	2006	550	9540	8983	HIV-1
01_AE	TJ0003	60699	JX112859	TJ070003	CHINA	2007	550	9636	9091	HIV-1
01_AE	JS0901	60757	JX112850	JS070901	CHINA	2007	502	9637	9151	HIV-1
01_AE	JS1001	60711	JX112851	JS071001	CHINA	2007	705	9613	8861	HIV-1
01_AE	JS1004	60761	JX112852	JS071004	CHINA	2007	547	9638	9079	HIV-1
01_AE	JS1101	60731	JX112853	JS071101	CHINA	2007	550	9637	9082	HIV-1
01_AE	LN0008	60695	JX112854	LN070008	CHINA	2007	698	9604	8894	HIV-1
01_AE	LN0010	60735	JX112855	LN070010	CHINA	2007	550	9637	9123	HIV-1
01_AE	LN0013	60718	JX112856	LN070013	CHINA	2007	705	9611	8919	HIV-1
01_AE	FJ0010	60753	JX112809	FJ070010	CHINA	2007	735	9553	8792	HIV-1
01_AE	YN312	61420	KF835499	07CNYN312	CHINA	2007	634	9596	8981	HIV-1
01_AE	YN315	61432	KF835502	07CNYN315	CHINA	2007	635	9601	8930	HIV-1
01_AE	YN316	61411	KF835503	07CNYN316	CHINA	2007	635	9601	9011	HIV-1
01_AE	YN317	61436	KF835504	07CNYN317	CHINA	2007	635	9601	8939	HIV-1
01_AE	YN318	61463	KF835505	07CNYN318	CHINA	2007	635	9601	9003	HIV-1
01_AE	YN326	61454	KF835513	07CNYN326	CHINA	2007	635	9612	9005	HIV-1
01_AE	YN327	61445	KF835514	07CNYN327	CHINA	2007	635	9611	8942	HIV-1
01_AE	YN329	61413	KF835516	07CNYN329	CHINA	2007	635	9611	8994	HIV-1
01_AE	YN332	61461	KF835518	07CNYN332	CHINA	2007	635	9603	8952	HIV-1
01_AE	YN333	61424	KF835519	07CNYN333	CHINA	2007	635	9587	8977	HIV-1
01_AE	YN337	61450	KF835523	07CNYN337	CHINA	2007	635	9601	9105	HIV-1
01_AE	YN342	61443	KF835527	07CNYN342	CHINA	2007	635	9601	9011	HIV-1
01_AE	YN343	61425	KF835528	07CNYN343	CHINA	2007	635	9601	9004	HIV-1
01_AE	YN354	61423	KF835533	07CNYN354	CHINA	2007	635	9611	9016	HIV-1
01_AE	YN357	61431	KF835536	07CNYN357	CHINA	2007	635	9611	9009	HIV-1
01_AE	YN359	61435	KF835538	07CNYN359	CHINA	2007	635	9611	8986	HIV-1
01_AE	YN364	61433	KF835542	07CNYN364	CHINA	2007	635	9611	8964	HIV-1
01_AE	YN366	61427	KF835543	07CNYN366	CHINA	2007	635	9603	8957	HIV-1
01_AE	FJ0013	60719	JX112810	FJ070013	CHINA	2007	725	9602	8895	HIV-1
01_AE	FJ0017	60706	JX112811	FJ070017	CHINA	2007	551	9635	9117	HIV-1
01_AE	FJ0033	60717	JX112813	FJ070033	CHINA	2007	688	9610	8921	HIV-1
01_AE	FJ0035	60698	JX112814	FJ070035	CHINA	2007	694	9575	8895	HIV-1
01_AE	FJ0037	60764	JX112815	FJ070037	CHINA	2007	686	9612	8931	HIV-1
01_AE	FJ0039	60721	JX112816	FJ070039	CHINA	2007	551	9635	9115	HIV-1
01_AE	FJ0040	60700	JX112817	FJ070040	CHINA	2007	550	9621	9057	HIV-1
01_AE	FJ0043	60750	JX112818	FJ070043	CHINA	2007	550	9637	9120	HIV-1
01_AE	GD0010	60762	JX112819	GD070010	CHINA	2007	796	9190	8342	HIV-1
01_AE	GD0058	60709	JX112820	GD070058	CHINA	2007	549	9625	9107	HIV-1
01_AE	GD0059	60730	JX112821	GD070059	CHINA	2007	548	9628	9112	HIV-1
01_AE	GD0083	60733	JX112822	GD070083	CHINA	2007	555	9637	9069	HIV-1
01_AE	GD0090	60728	JX112823	GD070090	CHINA	2007	551	9637	9106	HIV-1
01_AE	GD0092	60755	JX112824	GD070092	CHINA	2007	670	9637	8948	HIV-1
01_AE	GD0096	60747	JX112825	GD070096	CHINA	2007	552	9649	9098	HIV-1
01_AE	GD0118	60752	JX112826	GD070118	CHINA	2007	608	9586	8967	HIV-1
01_AE	GD0120	60767	JX112827	GD070120	CHINA	2007	565	9630	9111	HIV-1
01_AE	GD0176	60765	JX112828	GD070176	CHINA	2007	610	9627	8960	HIV-1
01_AE	GX0003	60737	JX112829	GX070003	CHINA	2007	588	9637	9061	HIV-1
01_AE	GX0005	60758	JX112830	GX070005	CHINA	2007	550	9637	9094	HIV-1
01_AE	GX0006	60707	JX112831	GX070006	CHINA	2007	566	9636	9052	HIV-1
01_AE	GX0043	60740	JX112832	GX070043	CHINA	2007	554	9598	9051	HIV-1
01_AE	GX0044	60734	JX112833	GX070044	CHINA	2007	698	9600	8907	HIV-1
01_AE	GX0076	60732	JX112834	GX070076	CHINA	2007	555	9637	9124	HIV-1
01_AE	GX0143	60705	JX112835	GX070143	CHINA	2007	636	9591	8986	HIV-1
01_AE	GX0145	60769	JX112836	GX070145	CHINA	2007	636	9476	8834	HIV-1
01_AE	GX0149	60702	JX112837	GX070149	CHINA	2007	637	9600	8989	HIV-1
01_AE	GX0154	60754	JX112838	GX070154	CHINA	2007	636	9610	8989	HIV-1
01_AE	GX0167	60744	JX112839	GX070167	CHINA	2007	635	9502	8887	HIV-1
01_AE	GZ0004	60743	JX112840	GZ070004	CHINA	2007	698	9613	8905	HIV-1
01_AE	GZ0015	60715	JX112841	GZ070015	CHINA	2007	503	9636	9126	HIV-1
01_AE	GZ0016	60696	JX112842	GZ070016	CHINA	2007	700	9598	8900	HIV-1
01_AE	GZ0123	60704	JX112843	GZ070123	CHINA	2007	552	9637	9096	HIV-1
01_AE	GZ0126	60751	JX112844	GZ070126	CHINA	2007	546	9638	9107	HIV-1
01_AE	GZ0127	60716	JX112845	GZ070127	CHINA	2007	553	9637	9078	HIV-1
01_AE	JSWX045	32959	FJ441290	07JSWX045	CHINA	2007	790	9181	8377	HIV-1
01_AE	LNA004	53441	JX960617	08LNA004	CHINA	2008	790	9181	8410	HIV-1
01_AE	LNA002	53411	JX960612	08LNA002	CHINA	2008	790	9181	8404	HIV-1
01_AE	LNA003	53415	JX960606	08LNA003	CHINA	2008	790	9181	8380	HIV-1
01_AE	1119	41309	HQ215553	1119	CHINA	2009	762	9613	8857	HIV-1
01_AE	LNA379	53442	JX960603	09LNA379	CHINA	2009	790	9181	8392	HIV-1
01_AE	LNA008	53406	JX960604	09LNA008	CHINA	2009	790	9181	8359	HIV-1
01_AE	LNA011	53407	JX960605	09LNA011	CHINA	2009	790	9181	8344	HIV-1
01_AE	LNA340	53425	JX960607	09LNA340	CHINA	2009	790	9181	8377	HIV-1
01_AE	LNA020	53403	JX960613	09LNA020	CHINA	2009	790	9181	8405	HIV-1
01_AE	LNA230	53405	JX960614	09LNA230	CHINA	2009	790	9181	8410	HIV-1
01_AE	LNA040	53429	JX960615	09LNA040	CHINA	2009	790	9181	8398	HIV-1
01_AE	320041	55866	JX960618	09LNA041	CHINA	2009	790	9181	8404	HIV-1
01_AE	LNA425	53431	JX960621	09LNA425	CHINA	2009	790	9181	8416	HIV-1
01_AE	LNA025	53421	JX960634	09LNA025	CHINA	2009	790	9181	8401	HIV-1
01_AE	LNA013	53419	JX960623	09LNA013	CHINA	2009	790	9181	8395	HIV-1
01_AE	YNP0011	60713	JX112867	YN09P0011	CHINA	2009	635	9611	8988	HIV-1
01_AE	YNP0015	60763	JX112868	YN09P0015	CHINA	2009	636	9611	9094	HIV-1
01_AE	ZK052	60701	JX112869	ZK052	CHINA	2009	1	9719	9733	HIV-1
01_AE	ZK056	60723	JX112870	ZK056	CHINA	2009	564	9622	9048	HIV-1
01_AE	LNA527	53414	JX960625	09LNA527	CHINA	2009	790	9181	8398	HIV-1
01_AE	LNA105	53401	JX960626	10LNA105	CHINA	2009	790	9181	8355	HIV-1
01_AE	LNA007	53428	JX960627	09LNA007	CHINA	2009	790	9181	8389	HIV-1
01_AE	LNA353	53412	JX960628	09LNA353	CHINA	2009	790	9181	8395	HIV-1
01_AE	LNA016	53404	JX960629	10LNA016	CHINA	2009	790	9181	8380	HIV-1
01_AE	LNA005	53434	JX960630	09LNA005	CHINA	2009	790	9181	8368	HIV-1
01_AE	LNA136	53408	JX960631	09LNA136	CHINA	2009	790	9181	8428	HIV-1
01_AE	300123	78319	KP109504	DE00109CN005	CHINA	2009	623	9597	8998	HIV-1
01_AE	300167	78298	KP109505	DE00109CN008	CHINA	2009	619	9594	8977	HIV-1
01_AE	320041	55866	KC596061	DE00109CN003	CHINA	2009	618	9592	8975	HIV-1
01_AE	320041	55866	KC596062	DE00109CN004	CHINA	2009	626	9601	8982	HIV-1
01_AE	1109	41308	HQ215555	1109	CHINA	2009	762	9613	8831	HIV-1
01_AE	JL0005	60727	JX112846	JL100005	CHINA	2010	552	9626	9110	HIV-1
01_AE	CYM059	60741	JX112796	CYM059	CHINA	2010	553	9636	9082	HIV-1
01_AE	CYM075	60703	JX112797	CYM075	CHINA	2010	552	9644	9082	HIV-1
01_AE	CYM105	60742	JX112798	CYM105	CHINA	2010	700	9639	8924	HIV-1
01_AE	CYM124	60739	JX112799	CYM124	CHINA	2010	554	9633	9094	HIV-1
01_AE	CYM136	60736	JX112800	CYM136	CHINA	2010	552	9629	9083	HIV-1
01_AE	CYM138	60708	JX112801	CYM138	CHINA	2010	551	9635	9115	HIV-1
01_AE	CYM139	60720	JX112802	CYM139	CHINA	2010	550	9607	9090	HIV-1
01_AE	CYM140	60748	JX112803	CYM140	CHINA	2010	555	9490	8935	HIV-1
01_AE	CYM143	60759	JX112804	CYM143	CHINA	2010	629	9637	9024	HIV-1
01_AE	CYM147	60749	JX112805	CYM147	CHINA	2010	556	9638	9088	HIV-1
01_AE	CYM149	60722	JX112806	CYM149	CHINA	2010	551	9611	9063	HIV-1
01_AE	CYM152	60712	JX112807	CYM152	CHINA	2010	547	9638	9079	HIV-1
01_AE	CYM154	60760	JX112808	CYM154	CHINA	2010	551	9549	9018	HIV-1
01_AE	JL0007	60729	JX112847	JL100007	CHINA	2010	552	9601	9119	HIV-1
01_AE	JL0014	60768	JX112848	JL100014	CHINA	2010	552	9625	9099	HIV-1
01_AE	JL0020	60724	JX112849	JL100020	CHINA	2010	630	9628	8995	HIV-1
01_AE	LNA976	53420	JX960632	10LNA976	CHINA	2010	790	9181	8421	HIV-1
01_AE	LNA057	53443	JX960633	10LNA057	CHINA	2010	790	9181	8405	HIV-1
01_AE	LNA821	53432	JX960616	10LNA821	CHINA	2010	790	9181	8410	HIV-1
01_AE	LNA669	53413	JX960624	10LNA669	CHINA	2010	790	9181	8390	HIV-1
01_AE	LNA264	53430	JX960622	10LNA264	CHINA	2010	790	9181	8392	HIV-1
01_AE	LNA294	53426	JX960619	10LNA294	CHINA	2010	790	9181	8317	HIV-1
01_AE	LNA918	53437	JX960620	10LNA918	CHINA	2010	790	9181	8425	HIV-1
01_AE	LNA103	53433	JX960608	10LNA103	CHINA	2010	790	9181	8335	HIV-1
01_AE	LNA124	53423	JX960609	10LNA124	CHINA	2010	790	9181	8380	HIV-1
01_AE	320819	53417	JX960610	10LNA819	CHINA	2010	790	9181	8371	HIV-1
01_AE	LNA571	53418	JX960611	10LNA571	CHINA	2010	790	9181	8353	HIV-1
01_AE	300161	78292	KP109506	DE00110CN007	CHINA	2010	623	9595	8992	HIV-1
01_AE	300194	78317	KP109507	DE00110CN009	CHINA	2010	696	9596	8909	HIV-1
01_AE	320819	53417	KC596063	DE00110CN001	CHINA	2010	645	9593	8939	HIV-1
01_AE	YNFL3	76256	KC870029	YNFL03	CHINA	2010	633	9601	8975	HIV-1
01_AE	YNFL20	76259	KC870039	YNFL20	CHINA	2010	633	9613	8982	HIV-1
01_AE	YNFL23	76260	KC870041	YNFL23	CHINA	2010	635	9600	9009	HIV-1
01_AE	320826	55847	KC596064	DE00111CN002	CHINA	2011	641	9593	8986	HIV-1
01_AE	300446	55852	KC596065	DE00111CN003	CHINA	2011	630	9596	8942	HIV-1
01_AE	LN300318	70260	KP109508	DE00112CN011	CHINA	2012	679	9597	8939	HIV-1
